# Supplementary material for: The nucleosome position-encoding WW/SS sequence pattern is depleted in mammalian genes relative to other eukaryotes
Source: Nucleic Acids Res. 2019 Jun 19;47(15):7942–54. doi: 10.1093/nar/gkz544 (PMC6735720; doi:10.1093/nar/gkz544)
Supplement: gkz544_Supplemental_Files [file gkz544_supplemental_files.zip]

Archive with 2 entries (2 files):
- CUI_Anti_NPS_Supplemental_materials_May_2019.pdf
- Supplementary_tables_May_2019.xlsx
