# Supplementary material for: The nucleosome position-encoding WW/SS sequence pattern is depleted in mammalian genes relative to other eukaryotes
Source: Nucleic Acids Res. 2019 Jun 19;47(15):7942–54. doi: 10.1093/nar/gkz544 (PMC6735720; doi:10.1093/nar/gkz544)
Supplement: gkz544_Supplemental_Files [file gkz544_supplemental_files.zip › Supplementary_tables_May_2019.xlsx]

## Sheet: Table S1
Supplementary Table S1
Location of minor- and major-groove bending sites
SHL	superhelical locations
Pos	position on a 147-bp nucleosomal DNA template
Minor	the range of minor-groove bending sites
Major	the range of major-groove bending sites
	SHL	Pos	Minor	Major
		1
		2
		3
		4
	-6.5	5	5
		6	6
		7	7
		8	8
		9
	-6	10		10
		11		11
		12		12
		13		13
		14
	-5.5	15	15
		16	16
		17	17
		18	18
		19
		20
	-5	21		21
		22		22
		23		23
		24
		25
	-4.5	26	26
		27	27
		28	28
		29	29
		30
		31
	-4	32		32
		33		33
		34		34
		35
		36
	-3.5	37	37
		38	38
		39	39
		40	40
		41
	-3	42		42
		43		43
		44		44
		45		45
		46
	-2.5	47	47
		48	48
		49	49
		50	50
		51
	-2	52		52
		53		53
		54		54
		55		55
		56
	-1.5	57	57
		58	58
		59	59
		60	60
		61
	-1	62		62
		63		63
		64		64
		65		65
		66
	-0.5	67
		68
		69
		70
		71
		72
		73
	Dyad	74
		75
		76
		77
	+0.5	78
		79
		80
		81
		82
	+1	83		83
		84		84
		85		85
		86		86
		87
	+1.5	88	88
		89	89
		90	90
		91	91
		92
	+2	93		93
		94		94
		95		95
		96		96
		97
	+2.5	98	98
		99	99
		100	100
		101	101
		102
	+3	103		103
		104		104
		105		105
		106		106
		107
	+3.5	108	108
		109	109
		110	110
		111	111
		112
		113
	+4	114		114
		115		115
		116		116
		117
		118
	+4.5	119	119
		120	120
		121	121
		122	122
		123
		124
	+5	125		125
		126		126
		127		127
		128
		129
	+5.5	130	130
		131	131
		132	132
		133	133
		134
	+6	135		135
		136		136
		137		137
		138		138
		139
	+6.5	140	140
		141	141
		142	142
		143	143
		144
		145
		146
		147

## Sheet: Table S2
Supplementary Table S2
Datasets used in this study
Species	The name of species used in the study
Exp. technique	Experimental technique used to produce the datasets
wildtype/mutant	wildtype or mutant of strains/cell types used in the study
Strains/cell type	Name of the strains or cell types from which the data were generated
GEO ID	The ID number of Gene Expression Omnibus
Source	Reference of the dataset
Species	Exp. technique	wildtype/mutant	Strains/cell types	GEO ID	Source
Yeast	MNase-seq	wildtype	YPE458	GSE69400	Ocampo et al. 2016
		mutant	isw1Δ
		mutant	isw2Δ
		mutant	chd1Δ
		mutant	isw1Δ isw2Δ
		mutant	isw1Δ chd1Δ
		mutant	isw2Δ chd1Δ
		mutant	isw1Δ isw2Δ chd1Δ
	MNase-seq	wildtype	MCY3647	GSE49512	Ganguli et al. 2015
		mutant	rsc8Δ
	ChIP-seq	wildtype	Rsc	GSE59523	Ramachandran et al. 2015
		wildtype	Isw1	GSE39331	Zentner et al. 2012
			Isw2
			Chd1
	RNA-seq	wildtype			Waern and Snyder 2013
	Chemical	mutant	BY4741 (H4S47C)	GSE36063	Brogaard et al. 2012
Fly	MNase-seq	wildtype	S2	GSE69177	Chereji et al. 2015
				GSE58956	Fuda and Lis 2015
	RNA-seq			GSE16344	Zhang and Oliver 2010
Nematode	MNase-seq	wildtype	embryo	GSE115709	Tabuchi et al. 2018
	RNA-seq			GSE67650	Kramer et al. 2015
	MNase-seq	wildtype	sperm	GSE115709	Tabuchi et al. 2018
	RNA-seq			GSE115708
Mouse	Chemical	mutant/wildtype	mESC (WT) and mESC (H4S47C)	GSE82127	Voong et al. 2016
	MNase-seq
	RNA-seq
Human	MNase-seq	wildtype	lymphoblastoid cell lines	GSE36979	Gaffney et al. 2012
	RNA-seq			GSE121926	Ozgyin et al. 2019

## Sheet: Table S3
Supplementary Table S3
Nucleosomal DNA fragments used in this study
Species	The name of species used in the study
Exp. technique	Experimental technique used to produce the datasets
wildtype/mutant	wildtype or mutant of strains/cell types used in the study
Strains/cell type	Name of the strains or cell types from which the data were generated
Paired reads/dayds	Number of paired reads aligned to the genome (MNase-seq) or dyads (chemical mapping)
147-bp fragments	Number of 147-bp fragments in the datasets
Ratio, %	The ratio of 147-bp fragments in all paired fragments
Species	Exp. technique	wildtype/mutant	Strains/cell types	Paired reads/dyads	147-bp fragments	Ratio, %
Yeast	MNase-seq	wildtype	YPE458	81581104	4033078	4.94364
		mutant	isw1Δ	27713631	928450	3.35016
		mutant	isw2Δ	46927293	2396076	5.1
		mutant	chd1Δ	42756604	1887207	4.4
		mutant	isw1Δ isw2Δ	29167056	1395200	4.8
		mutant	isw1Δ chd1Δ	37361436	977347	2.6
		mutant	isw2Δ chd1Δ	38949324	1439249	3.7
		mutant	isw1Δ isw2Δ chd1Δ	37477793	1253917	3.3
	MNase-seq	wildtype	MCY3647	42642269	2455596	5.8
		mutant	rsc8Δ	38021089	1091304	2.9
	Chemical	mutant	BY4741 (H4S47C)	67548	n/a	n/a
Fly	MNase-seq	wildtype	S2	136160719	2865326	2.1
				52950150	763451	1.4
Nematode	MNase-seq	wildtype	embryo	49895252	694124	1.4
			sperm	50220044	187155	0.4
Mouse	Chemical	mutant	mESC (H4S47C)	10677016	n/a	n/a
	MNase-seq	mutant		2785489652	38015596	1.3
		wildtype	mESC (wildtype)	2067034825	58420918	2.8
Human	MNase-seq	wildtype	lymphoblastoid cell lines	1193404549	73017192	6.1

## Sheet: Table S4
Supplementary Table S4
Statistics of nucleosomal DNA types in eukaryotes
Chr	chromasome name
Type1	number of Type 1 nucleosomes
Type2	number of Type 2 nucleosomes
Type3	number of Type 3 nucleosomes
Type4	number of Type 4 nucleosomes
Total	total number of nucleosome; sum of the type1-4 nucleosomes
Yeast Chemial
Chr	Type1	Type2	Type3	Type4	Total
chrI	753	249	102	188	1292
chrII	2634	966	354	638	4592
chrIII	1008	348	157	233	1746
chrIV	4906	1770	741	1215	8632
chrV	1786	664	284	458	3192
chrVI	867	308	124	201	1500
chrVII	3400	1312	541	848	6101
chrVIII	1834	646	267	441	3188
chrIX	1411	524	194	328	2457
chrX	2427	878	377	547	4229
chrXI	2191	745	317	476	3729
chrXII	3414	1156	479	824	5873
chrXIII	2986	1101	427	671	5185
chrXIV	2562	913	374	579	4428
chrXV	3586	1202	525	868	6181
chrXVI	3076	1011	433	694	5214
Total	38841	13793	5696	9209	67539
%	57.509	20.4223	8.43365	13.6351	100
Yeast MNase rep1								Yeast MNase rep2
Chr	Type1	Type2	Type3	Type4	Total			Chr	Type1	Type2	Type3	Type4	Total
chrI	28983	12639	7521	16244	65387			chrI	3526	1409	898	1852	7685
chrII	97384	43450	24566	53000	218400			chrII	12197	5389	2941	6181	26708
chrIII	39225	18561	9846	21783	89415			chrIII	5019	2282	1107	2535	10943
chrIV	175957	80871	46385	97167	400380			chrIV	22414	10190	5642	11361	49607
chrV	69441	32225	16605	39250	157521			chrV	8517	4139	2093	4731	19480
chrVI	34359	15581	8329	18772	77041			chrVI	4171	1810	1046	2246	9273
chrVII	128744	57982	32627	70139	289492			chrVII	16499	7406	3851	8182	35938
chrVIII	71017	30629	17860	38378	157884			chrVIII	8992	3766	2239	4427	19424
chrIX	56143	26314	14429	31052	127938			chrIX	7042	3196	1656	3676	15570
chrX	94749	43570	24499	51660	214478			chrX	11730	5419	2841	5925	25915
chrXI	78713	34812	21118	42873	177516			chrXI	9854	4304	2524	4980	21662
chrXII	134525	60537	32502	73907	301471			chrXII	16418	7590	3665	8614	36287
chrXIII	111271	50562	29664	61872	253369			chrXIII	14166	6284	3612	7414	31476
chrXIV	89851	41701	22484	50104	204140			chrXIV	11214	5175	2652	5900	24941
chrXV	130740	59072	33345	71854	295011			chrXV	16469	7457	3998	8361	36285
chrXVI	114146	51853	28839	62959	257797			chrXVI	14463	6428	3445	7382	31718
Total	1455248	660359	370619	801014	3287240			Total	182691	82244	44210	93767	402912
%	44.2696	20.0886	11.2745	24.3674	100			%	45.3427	20.4124	10.9726	23.2723	100
Fly rep1								Fly rep2
Chr	Type1	Type2	Type3	Type4	Total			Chr	Type1	Type2	Type3	Type4	Total
chr2L	107213	58946	34973	93757	294889			chr2L	78378	42940	25059	67159	213536
chr2R	104968	57487	34086	90908	287449			chr2R	75227	41241	24137	64484	205089
chr2LHet	2452	1190	770	1856	6268			chr2LHet	1782	842	537	1317	4478
chr2RHet	22200	12097	7236	17671	59204			chr2RHet	16016	8835	5267	12727	42845
chr3L	100684	55839	34121	88647	279291			chr3L	72932	40008	23450	62626	199016
chr3R	120646	67603	40454	107304	336007			chr3R	87449	48163	28108	75212	238932
chr3LHet	18512	9407	5826	14641	48386			chr3LHet	13577	6893	4279	10381	35130
chr3RHet	16331	8562	5748	12500	43141			chr3RHet	11566	6199	3869	9010	30644
chr4	7702	4200	2681	6416	20999			chr4	5795	3170	1964	4709	15638
chrX	96258	51159	31655	85935	265007			chrX	68982	36467	22031	58977	186457
chrXHet	9532	5982	3063	8549	27126			chrXHet	6654	4141	2041	5477	18313
chrYHet	1850	672	683	1147	4352			chrYHet	1269	554	424	796	3043
chrM	19	12	8	20	59			chrM	16	4	3	4	27
Total	608367	333156	201304	529351	1672178			Total	439643	239457	141169	372879	1193148
%	36.3817	19.9235	12.0384	31.6564	100			%	36.8473	20.0694	11.8316	31.2517	100
Nematode embryo rep1								Nematode embryo rep2
Chr	Type1	Type2	Type3	Type4	Total			Chr	Type1	Type2	Type3	Type4	Total
chrI	24957	10309	5630	12569	53465			chrI	26493	10893	5801	12906	56093
chrII	23980	10300	6014	12285	52579			chrII	24256	10343	6006	12441	53046
chrIII	21509	8645	4869	10272	45295			chrIII	22310	8836	4837	10448	46431
chrIV	27508	11772	6773	13646	59699			chrIV	27356	11452	6411	12962	58181
chrV	32613	14635	8605	16946	72799			chrV	31720	14101	8026	16029	69876
chrX	28684	12839	7682	14750	63955			chrX	28192	12697	7059	14510	62458
chrM	62	29	25	19	135			chrM	53	24	17	18	112
Total	159313	68529	39598	80487	347927			Total	160380	68346	38157	79314	346197
%	45.7892	19.6964	11.3811	23.1333	100			%	46.3262	19.7419	11.0218	22.9101	100
Mouse mESC Chemical
Chr	Type1	Type2	Type3	Type4	Total
chr1	387761	173896	97426	152263	811346
chr2	358391	163523	91276	143693	756883
chr3	321262	141753	78721	122172	663908
chr4	297703	134794	76054	120674	629225
chr5	293226	134033	75281	118905	621445
chr6	296360	133941	74244	116634	621179
chr7	272357	124866	70202	112698	580123
chr8	246299	113423	64324	101156	525202
chr9	241944	111258	62306	98731	514239
chr10	259073	116765	64453	101171	541462
chr11	237291	110521	62264	98614	508690
chr12	233669	105521	58906	93017	491113
chr13	235287	105940	58608	92851	492686
chr14	240895	108223	59989	94891	503998
chr15	202023	91189	51354	81421	425987
chr16	194096	86513	48810	75463	404882
chr17	182709	83423	47036	74681	387849
chr18	177272	79753	44553	70497	372075
chr19	117166	54006	30080	47958	249210
chrX	268193	116830	68766	112720	566509
chrY	4371	1888	1066	1680	9005
Total	5067348	2292059	1285719	2031890	10677016
%	47.4603	21.4672	12.0419	19.0305	100
Mouse mESC MNase (H4S47C)								Mouse mESC MNase (WT)
Chr	Type1	Type2	Type3	Type4	Total			Chr	Type1	Type2	Type3	Type4	Total
chr1	1118989	616575	391007	725744	2852315			chr1	1700762	936438	581165	1088652	4307017
chr2	1191232	897860	445189	746247	3280528			chr2	1877976	1417955	631530	1152057	5079518
chr3	905820	491051	311265	573734	2281870			chr3	1356627	732848	459286	849518	3398279
chr4	866541	480319	307385	574631	2228876			chr4	1331681	742233	465550	874233	3413697
chr5	828649	468056	297517	553179	2147401			chr5	1304118	734487	460989	863375	3362969
chr6	860993	574545	301054	557509	2294101			chr6	1341183	844948	461354	860445	3507930
chr7	795896	448508	281148	537077	2062629			chr7	1270959	714601	446512	847221	3279293
chr8	726527	407412	258282	487178	1879399			chr8	1150329	643731	398649	755253	2947962
chr9	776926	502071	269978	526809	2075784			chr9	1260700	789711	418336	809051	3277798
chr10	739409	409096	260770	480091	1889366			chr10	1120885	621953	388134	723849	2854821
chr11	685504	393174	246272	471314	1796264			chr11	1104530	633087	390444	747198	2875259
chr12	670937	369930	233326	448951	1723144			chr12	1029087	568692	354554	672049	2624382
chr13	693102	383114	242551	452609	1771376			chr13	1078823	592934	368970	690430	2731157
chr14	727325	396397	253573	468772	1846067			chr14	1106620	604561	379323	705471	2795975
chr15	566758	317015	199240	376997	1460010			chr15	877649	490655	306492	575301	2250097
chr16	549096	303825	192938	355744	1401603			chr16	830606	457693	286408	533688	2108395
chr17	529228	297361	189564	357196	1373349			chr17	814154	461352	288121	543084	2106711
chr18	509733	283286	178708	333070	1304797			chr18	780898	429085	268748	501674	1980405
chr19	333239	189533	119041	224053	865866			chr19	523241	296038	182719	346290	1348288
chrX	570870	291969	189701	345251	1397791			chrX	841638	427356	279014	507745	2055753
chrY	33922	17852	11358	19928	83060			chrY	47502	25001	15370	27339	115212
Total	14680696	8538949	5179867	9616084	38015596			Total	22749968	13165359	7831668	14673923	58420918
%	38.6176	22.4617	13.6256	25.2951	100			%	38.9415	22.5354	13.4056	25.1176	100
Human rep1								Human rep2
Chr	Type1	Type2	Type3	Type4	Total			Chr	Type1	Type2	Type3	Type4	Total
chr1	1314958	693015	400976	773341	3182290			chr1	1144579	608040	350716	679992	2783327
chr2	1393084	721389	414532	784814	3313819			chr2	1224768	634775	365567	692745	2917855
chr3	1144868	586518	337859	634341	2703586			chr3	1002710	512909	295688	559650	2370957
chr4	1041801	518627	302463	554697	2417588			chr4	923718	462676	268286	493475	2148155
chr5	1019083	520985	301095	562868	2404031			chr5	893224	458513	262960	495173	2109870
chr6	980922	503574	287750	542914	2315160			chr6	859356	443815	253911	478609	2035691
chr7	863366	445251	258508	490725	2057850			chr7	761925	396379	228469	435321	1822094
chr8	837569	432973	250553	467165	1988260			chr8	740792	382818	219880	415979	1759469
chr9	641343	336665	195775	373082	1546865			chr9	566278	299026	173649	332349	1371302
chr10	775278	408307	233886	451398	1868869			chr10	679361	358434	205553	396860	1640208
chr11	780195	410555	239370	454427	1884547			chr11	680371	358905	209980	399301	1648557
chr12	755065	391325	224048	431772	1802210			chr12	662839	343519	195898	377954	1580210
chr13	535912	269855	156380	288537	1250684			chr13	475439	239827	138148	257836	1111250
chr14	497174	257244	149415	284594	1188427			chr14	439978	229738	132820	254549	1057085
chr15	459348	243736	139852	270961	1113897			chr15	405510	215541	123770	241207	986028
chr16	455698	247780	143320	285713	1132511			chr16	396784	217899	125136	251685	991504
chr17	432088	237392	138337	279120	1086937			chr17	378721	209237	121556	248436	957950
chr18	441394	227857	132009	245341	1046601			chr18	388740	201553	117112	217539	924944
chr19	279685	158080	92856	193165	723786			chr19	249863	140916	83518	174367	648664
chr20	367657	199462	115782	227739	910640			chr20	322994	176457	102027	200532	802010
chr21	194958	103302	60531	112795	471586			chr21	173527	91332	53650	100868	419377
chr22	192765	110364	66985	133302	503416			chr22	171256	98954	59329	119915	449454
chrX	804387	402564	230005	429952	1866908			chrX	731768	367218	209039	392738	1700763
Total	16208598	8426820	4872287	9272763	38780468			Total	14274501	7448481	4296662	8217080	34236724
%	41.7958	21.7295	12.5638	23.9109	100			%	41.6935	21.7558	12.5499	24.0008	100

## Sheet: Table S5
Supplementary Table S5
Gene stratification based on transcriptional frequency measured by RNA-seq experiments
Gene Group	The index of gene group
Frequency Range	Transcription RPKM/FPKM values used to separate the gene groups; the RPKM/FPKM values were taken from different RNA-seq data described underneath each table.
Number of genes	Number of genes in each group
	Yeast Gene Group	Frequency Range	Number of gene
	1	<30	1161
	2	30-60	1363
	3	60-120	1063
	4	>120	1204
	Yeast RNA-seq data: taken from Waern and Snyder 2013 (https://downloads.yeastgenome.org/published_datasets/Waern_2013_PMID_23390610/)
	Mouse Gene Group	Frequency Range	Number of gene
	1	0 - 10-7	5801
	2	10-7 - 0.6	5270
	3	0.6 - 6.0	5221
	4	6+	5611
	Mouse mESC RNA-seq data: taken from GSM2183915
	Human Gene Group	Frequency Range	Number of gene
	1	0.001-0.1	4893
	2	0.1-1.0	3451
	3	1.0-8.0	6277
	4	8+	6381
	Human granulocyte RNA-seq data: taken from GSM678066
	Nematode embryo Gene Group	Frequency Range	Number of gene
	1	0 - 10-200	4667
	2	10-7 - 0.55	4199
	3	0.56 - 20.0	3523
	4	20+	2421
	Nematode embryo RNA-seq data: taken from GSM1652723
	Nematode sperm Gene Group	Frequency Range	Number of gene
	1	0 - 10-200	33301
	2	10-200 - 13	2548
	3	13 - 61	2025
	4	61+	1994
	Nematode embryo RNA-seq data: taken from GSM3188165
	Fly S2 cell Gene Group	Frequency Range	Number of gene
	1	0 - 10-2	3774
	2	10-2 - 5.0	3662
	3	5.0 - 28.0	3557
	4	28+	3065
	Nematode embryo RNA-seq data: taken from GSM410195

## Sheet: Table S6
Supplementary Table S6
Range of nucleosomes relative to TSS (position 0), bp
Species	The name of species used in the study
Exp. technique	Experimental technique used to produce the datasets
wildtype/mutant	wildtype or mutant of strains/cell types used in the study
Strains/cell type	Name of the strains or cell types from which the data were generated
nucleosome -1	The range of nucleosome -1 related to TSS
nucleosome +1	The range of nucleosome +1 related to TSS
nucleosome +2	The range of nucleosome +2 related to TSS
nucleosome +3	The range of nucleosome +3 related to TSS
nucleosome +4	The range of nucleosome +4 related to TSS
nucleosome +5	The range of nucleosome +5 related to TSS
Note that the numbers in the parentheses are the numbers of nuclesomal DNA reads assigned to nucleosomes -1 to +5
Species	Exp. technique	wildtype/mutant	Strains/cell types	nucleosome -1	nucleosome +1	nucleosome -+2	nucleoosme +3	nucleoosme +4	nucleoosme +5
Yeast	MNase-seq	wildtype	MCY3647	[-320, -160] (184,764)	[+5, +140] (215,850)	[+141, +310] (271,159)	[+311, +480] (270,622)	[+481, +650] (259,019)	[+651, +820] (250,131)
	Chemical	mutant	BY4741 (H4S47C)	[-320, -160] (3,576)	[-15, +140] (4,000)	[+141, +310] (4,254)	[+311, +480] (4,266)	[+481, +650] (4,322)	[+651, +820] (4,327)
Fly	MNase-seq	wildtype	S2 (Chereji)	[-240, -110] (17,534)	[-30, +220] (53,334)	[+221, +410] (50,004)	[+411, +580] (45,948)	[+581, +740] (41,968)	[+741, +910] (43,696)
			S2 (Fuda)	[-240, -110] (5,156)	[-30, +220] (14,018)	[+221, +410] (12,242)	[+411, +580] (11,215)	[+581, +740] (10,524)	[+741, +910] (10,993)
Nematode	MNase-seq	wildtype	embryo	[-300, -80] (22,192)	[-25, +200] (22,966)	[+201, +460] (24,771)	[+461, +570] (11,537)	[+571, +780] (22,070)	[+781, +980] (21,280)
			sperm	[-225, -80] (11,432)	[-25, +150] (14,132)	[+151, +400] (19,689)	[+401, +570] (13,345)	[+571, +780] (16,368)	[+781, +980] (15,517)
Mouse	Chemical	mutant	mESC (H4S47C)	[-285, -160] (11,589)	[+15, +220] (17,377)	[+221, +410] (16,682)	[+411, +610] (17,954)	[+611, +800] (17,411)	[+801, +990] (17,463)
	MNase-seq			[-305, -210] (58,955)	[-25, +250] (138,251)	[+251, +410] (87,119)	[+411, +610] (123,517)	[+611, +780] (117,321)	[+781, +990] (148,166)
Human	MNase-seq	wildtype	lymphoblastoid cell lines	[-310, -150] (94,009)	[+70, +240] (103,124)	[+241, +410] (92,002)	[+411, +580] (98,715)	[+581, +750] (105,385)	[+751, +920] (112,127)
Note:
Yeast TSSs are based on Mavrich et al. 2008 Genome Research, 18:1073-1083
Fly TSSs are based on dm3 RefSeq genes from UCSC Genome Browser
Nematode TSSs are based on WS220 RefSeq genes from Ensembl
Mouse TSSs are based on mm10 RefSeq genes from UCSC Genome Browser
Human TSSs are based on hg18 RefSeq genes from UCSC Genome Browser

## Sheet: Table S7
Supplementary Table S7
Deviation of nucleosome ΔNPS values in gene groups 1 to 4 from genomic ΔNPS, %
Species	The name of species used in the study
Exp. technique	Experimental technique used to produce the datasets
wildtype/mutant	wildtype or mutant of strains/cell types used in the study
Strains/cell type	Name of the strains or cell types from which the data were generated
nucleosome -1	The deviation of nucleosome -1 ΔNPS from genomic ΔNPS; the absolute difference between the two values was calculated.
nucleosome +1	The deviation of nucleosome +1 ΔNPS from genomic ΔNPS; the absolute difference between the two values was calculated.
nucleosome +2	The deviation of nucleosome +2 ΔNPS from genomic ΔNPS; the absolute difference between the two values was calculated.
nucleosome +3	The deviation of nucleosome +3 ΔNPS from genomic ΔNPS; the absolute difference between the two values was calculated.
nucleosome +4	The deviation of nucleosome +4 ΔNPS from genomic ΔNPS; the absolute difference between the two values was calculated.
nucleosome +5	The deviation of nucleosome +5 ΔNPS from genomic ΔNPS; the absolute difference between the two values was calculated.
Average	The aveage of the ΔNPS deviation values of nucleosome -1 to +5
Note that the nucleosome and genomic ΔNPS values are taken from Figures 3 and 7.
Values were calculated separately for Group 1 to 4 genes, and for all genes in which genes in Group 1 to 4 are combined.
Group 1
Species	Exp. technique	Wildtype/mutant	Strains/cell types	nucleosome -1	nucleosome +1	nucleosome +2	nucleosome +3	nucleosome +4	nucleosome +5	Average
Yeast	MNase-seq	wildtype	YPE458	2.73114	1.20354	1.57188	0.609462	2.56332	0.527933	1.53455
		mutant	isw1Δ	0.11244	0.705818	0.720548	1.6585	1.87916	0.166763	0.873872
		mutant	isw2Δ	1.13225	1.47714	0.751677	0.144907	2.08854	1.33589	1.15507
		mutant	chd1Δ	2.69447	1.66807	1.7471	0.878611	0.861772	0.721218	1.42854
		mutant	isw1Δ isw2Δ	3.56075	0.452861	0.0492852	0.514596	0.804529	0.994654	1.06278
		mutant	isw1Δ chd1Δ	2.084	0.0815019	0.204862	0.56642	0.27234	1.16457	0.728949
		mutant	isw2Δ chd1Δ	1.69436	1.81496	1.54057	0.736627	0.915742	0.370528	1.1788
		mutant	isw1Δ isw2Δ chd1Δ	1.68534	2.62315	1.17134	0.460161	0.277086	0.770107	1.16453
	MNase-seq	wildtype	MCY3647	2.61259	1.21816	1.57396	0.0201486	0.333326	1.33472	1.18215
		mutant	rsc8Δ	0.957729	1.73938	0.220202	1.22994	0.591985	2.38566	1.18748
	Chemical	mutant	BY4741 (H4S47C)	1.15995	1.83739	0.386936	2.02773	2.61046	0.685504	1.45133
Fly	MNase-seq	wildtype	S2	3.37081	1.29965	0.585827	2.13587	0.917859	1.32661	1.6061
				3.25819	1.53573	2.23046	0.45572	1.58322	2.88589	1.99154
Nematode	MNase-seq	wildtype	embryo	0.524084	3.11575	2.64876	1.45572	1.81742	3.71072	2.21207
			sperm	3.19413	1.35996	0.436877	1.90016	1.52835	1.03801	1.57625
Mouse	Chemical	mutant	mESC (H4S47C)	0.62983	2.13093	3.05505	0.477973	1.06164	0.283129	1.27309
	MNase-seq	mutant		0.61967	4.2968	3.02449	1.46471	1.79076	0.971362	2.02797
Human	MNase-seq	wildtype	lymphoblastoid cell lines	7.24364	10.2448	8.53635	8.01604	7.01473	10.7851	8.64012
Group 2
Species	Exp. technique	Wildtype/mutant	Strains/cell types	nucleosome -1	nucleosome +1	nucleosome +2	nucleosome +3	nucleosome +4	nucleosome +5	Average			all
Yeast	MNase-seq	wildtype	YPE458	1.03814	1.34743	0.493186	1.12364	0.405987	2.40332	1.13528
		mutant	isw1Δ	2.1529	1.96207	0.84626	1.49411	0.0351228	0.365297	1.14263
		mutant	isw2Δ	0.0955367	1.40555	0.770918	1.21485	0.0623902	0.572419	0.686945
		mutant	chd1Δ	0.103753	2.12078	0.923382	1.48872	0.665851	0.303747	0.934372
		mutant	isw1Δ isw2Δ	0.984616	1.07755	0.782303	0.943353	1.46753	0.113005	0.894725
		mutant	isw1Δ chd1Δ	0.265545	0.419104	0.506976	1.79664	1.4393	2.72875	1.19272
		mutant	isw2Δ chd1Δ	0.803822	0.44476	0.865813	1.22573	0.314872	0.402538	0.676255
		mutant	isw1Δ isw2Δ chd1Δ	1.09525	1.01556	0.0670434	1.92303	1.0151	0.815954	0.988657
	MNase-seq	wildtype	MCY3647	0.0659892	0.0340437	0.210726	2.16972	0.527478	0.936492	0.657408
		mutant	rsc8Δ	0.667868	0.624402	0.467891	0.897295	0.550361	0.793489	0.666884
	Chemical	mutant	BY4741 (H4S47C)	1.31209	8.39652	1.851	3.11749	3.19439	2.59834	3.41164
Fly	MNase-seq	wildtype	S2	0.675963	2.05652	3.25332	2.30395	1.01901	0.156464	1.57754
				1.89143	1.36565	2.27195	5.51045	3.00338	1.32844	2.56188
Nematode	MNase-seq	wildtype	embryo	1.27364	2.33391	2.17248	1.30001	1.63234	1.71687	1.73821
			sperm	1.96108	1.57341	0.738932	2.01371	3.44878	1.88575	1.93694
Mouse	Chemical	mutant	mESC (H4S47C)	7.93711	9.81831	10.8447	8.23255	9.55452	6.40817	8.79922
	MNase-seq	mutant		5.80302	8.22744	5.86034	4.96729	6.19457	6.69036	6.29051
Human	MNase-seq	wildtype	lymphoblastoid cell lines	9.15828	14.2093	11.7498	10.2294	9.9843	9.25384	10.7642
Group 3
Species	Exp. technique	Wildtype/mutant	Strains/cell types	nucleosome -1	nucleosome +1	nucleosome +2	nucleosome +3	nucleosome +4	nucleosome +5	Average			all
Yeast	MNase-seq	wildtype	YPE458	0.393715	1.36508	1.32511	0.764046	2.7015	0.662393	1.20197
		mutant	isw1Δ	1.10091	1.17796	0.187624	0.00600572	3.66974	0.197369	1.0566
		mutant	isw2Δ	1.37247	2.58642	0.0792294	0.00790621	1.84546	0.434901	1.0544
		mutant	chd1Δ	2.20177	1.84427	2.13632	1.45526	1.27379	0.79915	1.61843
		mutant	isw1Δ isw2Δ	1.85622	2.5103	0.666333	1.06058	1.16576	0.201656	1.24347
		mutant	isw1Δ chd1Δ	1.04001	0.518053	2.28783	1.05522	1.41963	0.638245	1.15983
		mutant	isw2Δ chd1Δ	1.91231	1.77035	2.34082	0.655995	2.31281	0.377599	1.56165
		mutant	isw1Δ isw2Δ chd1Δ	1.11278	0.960172	0.7101	1.14953	1.42514	0.288207	0.940988
	MNase-seq	wildtype	MCY3647	0.526402	1.26342	0.588334	0.347394	3.12323	1.18841	1.17287
		mutant	rsc8Δ	0.680285	1.98149	2.13643	0.43679	3.51382	0.514744	1.54393
	Chemical	mutant	BY4741 (H4S47C)	1.20577	4.32121	2.28714	1.11014	4.48075	5.11133	3.08606
Fly	MNase-seq	wildtype	S2	3.46217	4.10439	2.29868	0.0869539	1.26865	4.48006	2.61682
				7.11244	5.93539	1.13901	2.03097	3.56753	0.722724	3.41801
Nematode	MNase-seq	wildtype	embryo	0.863223	1.00193	1.47317	1.43657	1.6371	2.79698	1.53483
			sperm	0.881874	0.726058	0.174969	1.64944	0.239193	2.79029	1.07697
Mouse	Chemical	mutant	mESC (H4S47C)	6.74904	14.9447	13.4017	11.1592	5.71124	3.94542	9.31855
	MNase-seq	mutant		6.82992	10.9817	11.7162	6.61857	4.68473	5.16545	7.66609
Human	MNase-seq	wildtype	lymphoblastoid cell lines	11.8344	15.2099	14.5525	11.1785	9.99209	7.19998	11.6612
Group 4
Species	Exp. technique	Wildtype/mutant	Strains/cell types	nucleosome -1	nucleosome +1	nucleosome +2	nucleosome +3	nucleosome +4	nucleosome +5	Average			all
Yeast	MNase-seq	wildtype	YPE458	4.09514	2.02701	1.69619	0.460224	0.0356079	2.23906	1.75887
		mutant	isw1Δ	4.61874	3.04912	1.3664	0.418772	0.438452	3.06651	2.15967
		mutant	isw2Δ	5.19743	1.54954	1.30473	0.807394	0.616243	1.49421	1.82826
		mutant	chd1Δ	3.80865	2.31719	0.407555	0.644616	0.0582114	2.36772	1.60066
		mutant	isw1Δ isw2Δ	5.24305	1.22638	0.953044	0.443699	0.858893	0.437344	1.52707
		mutant	isw1Δ chd1Δ	2.62441	2.06658	0.620761	0.354351	1.06143	0.623638	1.2252
		mutant	isw2Δ chd1Δ	4.15696	2.19923	0.318352	1.01249	1.02788	2.86977	1.93078
		mutant	isw1Δ isw2Δ chd1Δ	4.62913	1.76137	0.702064	1.77558	0.385608	1.75928	1.83551
	MNase-seq	wildtype	MCY3647	2.70965	2.64748	2.14713	0.446813	0.776732	0.860649	1.59807
		mutant	rsc8Δ	0.85592	1.69082	0.0687472	0.701292	2.25677	2.24194	1.30258
	Chemical	mutant	BY4741 (H4S47C)	2.21683	2.42959	0.820335	1.04058	1.90082	0.929583	1.55629
Fly	MNase-seq	wildtype	S2	5.74598	8.63566	0.712097	1.28655	1.09543	3.81164	3.54789
				5.75166	5.24767	2.26199	4.67345	4.23513	0.0192354	3.69819
Nematode	MNase-seq	wildtype	embryo	7.75951	4.82943	2.73812	0.153326	5.03307	2.81872	3.8887
			sperm	0.881874	0.726058	0.174969	1.64944	0.239193	2.79029	1.07697
Mouse	Chemical	mutant	mESC (H4S47C)	9.03412	19.3615	13.6229	7.91978	4.50345	1.89561	9.38956
	MNase-seq	mutant		2.99824	12.43	10.3082	5.71443	4.31831	4.18478	6.659
Human	MNase-seq	wildtype	lymphoblastoid cell lines	11.6413	15.906	13.7902	12.7669	11.3122	9.00112	12.4029
All
Species	Exp. technique	Wildtype/mutant	Strains/cell types	nucleosome -1	nucleosome +1	nucleosome +2	nucleosome +3	nucleosome +4	nucleosome +5	Average			all
Yeast	MNase-seq	wildtype	YPE458	1.4291	1.48347	0.619719	0.539287	1.10637	0.183201	0.893526
		mutant	isw1Δ	0.743344	1.76258	0.305553	0.741729	1.38849	0.63941	0.930184
		mutant	isw2Δ	1.7783	1.73169	0.694006	0.130217	0.78687	0.2736	0.899113
		mutant	chd1Δ	2.0874	1.99172	0.343382	1.12376	0.700329	0.475531	1.12035
		mutant	isw1Δ isw2Δ	2.21109	1.29511	0.156127	0.739589	0.687843	0.075828	0.860932
		mutant	isw1Δ chd1Δ	1.30182	0.741776	0.730796	0.503181	0.534081	0.784479	0.766022
		mutant	isw2Δ chd1Δ	2.03864	1.48975	0.207885	0.522631	1.06638	0.994603	1.05331
		mutant	isw1Δ isw2Δ chd1Δ	2.07832	1.57159	0.00154167	1.34158	0.433227	0.0555621	0.913636
	MNase-seq	wildtype	MCY3647	1.42546	1.21146	0.814058	0.659954	0.737298	0.174578	0.837135
		mutant	rsc8Δ	0.399714	1.10065	0.570283	0.512942	0.55547	0.21476	0.55897
	Chemical	mutant	BY4741 (H4S47C)	0.221785	4.25109	1.16605	1.25033	0.457418	2.00083	1.55792
Fly	MNase-seq	wildtype	S2	2.29792	2.11968	0.552091	0.933031	0.253092	1.71442	1.31171
				0.856345	3.10346	1.37832	2.91582	0.795624	0.474337	1.58732
Nematode	MNase-seq	wildtype	embryo	1.06369	0.76738	1.43321	1.15764	0.647223	1.90726	1.16273
			sperm	3.07725	1.37223	0.181197	1.82385	1.48356	0.980011	1.48635
Mouse	Chemical	mutant	mESC (H4S47C)	6.04654	11.1944	10.0328	6.76335	5.07678	3.03328	7.02452
	MNase-seq	mutant		3.79793	7.77503	6.6034	4.185	3.98155	4.04603	5.06482
Human	MNase-seq	wildtype	lymphoblastoid cell lines	9.9661	13.7088	11.8705	10.4335	9.44562	9.14465	10.7615

## Sheet: Table S8
Supplementary Table S8
Fractions (%) of Type 1 to Type 4 of Nucleosome +1 across different gene transcription groups in mammals
Group 1	The genes in Group 1 defined in Table S6
Group 2	The genes in Group 2 defined in Table S6
Group 3	The genes in Group 3 defined in Table S6
Group 4	The genes in Group 4 defined in Table S6
	Mouse (chemical)
		Group 1	Group 2	Group 3	Group 4	All	Genome
	Type 1	46.319	41.8513	39.0225	36.8159	41.2154	47.4603
	Type 2	21.8255	21.0487	20.6499	20.7825	21.1141	21.4672
	Type 3	11.8355	13.8602	14.7902	14.654	13.6905	12.0419
	Type 4	20.0201	23.2398	25.5374	27.7476	23.98	19.0305
	Type 1 - Type 4 (Δ)	26.2989	18.6115	13.4852	9.06829	17.2354	28.4298
	Mouse (MNase)
		Group 1	Group 2	Group 3	Group 4	All	Genome
	Type 1	36.8536	34.7473	32.9014	33.1466	35.0283	38.6176
	Type 2	22.1487	21.3465	21.8875	19.8524	21.5311	22.4617
	Type 3	13.4205	14.5047	14.9012	14.9975	14.2104	13.6256
	Type 4	27.5772	29.4015	30.3099	32.0035	29.2302	25.2951
	Type 1 - Type 4 (Δ)	9.27638	5.34574	2.59151	1.14314	5.79815	13.3225
	Human (MNase)
		Group 1	Group 2	Group 3	Group 4	All	Genome
	Type 1	35.9848	34.3165	32.7033	33.658	34.2685	41.5435
	Type 2	21.694	21.0334	22.075	19.0239	20.9166	21.7507
	Type 3	13.5251	13.5578	14.742	15.1876	14.2712	12.5958
	Type 4	28.7961	31.0924	30.4797	32.1305	30.5438	24.1101
	Type 1 - Type 4 (Δ)	7.18862	3.22417	2.22353	1.52752	3.72464	17.4335

## Sheet: Table S9
Supplementary Table S9
Number of repeat elements in the human genome assembly hg18 and hg19
Family	Family of repeat elements
hg19	number of repeat elements in the family in the genome assembly hg19
hg18	number of repeat elements in the family in the genome assembly hg18
Family	hg19	hg18
simple repeat	41547	41196
SINE	1273991	1273111
LINE	933027	932374
LTR	151641	151517
Other	702019	701411
Total	3102225	3099609

## Sheet: Table S10
Supplementary Table S10
Statistics of nucleosomal DNA types in human (hg18) repeats
Family	Family of repeat elements
Type 1	Number of Type 1 nucleosomes in each repeat family
Type 2	Number of Type 2 nucleosomes in each repeat family
Type 3	Number of Type 3 nucleosomes in each repeat family
Type 4	Number of Type 4 nucleosomes in each repeat family
Total	Total number of nucleosomes in each repeat family
Family	Type 1	Type 2	Type 3	Type 4	Total
simple repeat	346030	224663	166819	228787	966299
SINE	7204680	3687545	1889827	4536022	17318074
LINE	12154237	6059251	3508320	6494919	28216727
LTR	2201761	1194168	666508	1355161	5417598
Other	8102857	4341813	2426966	4625546	19497182
Total	30009565	15507440	8658440	17240435	71415880

[truncated: 2 more sheets: Table S11, Table S12]
